# Supplementary material for: Two Species Delimitation of Pseudaulacaspis (Hemiptera: Diaspididae) Based on Morphology, Molecular Clustering, and Niche Differentiation
Source: Insects. 2023 Jul 25;14(8):666. doi: 10.3390/insects14080666 (PMC10456064; doi:10.3390/insects14080666)
Supplement: Supplementary file 1 [file insects-14-00666-s001.zip]

Archive with 7 entries (7 files):
- Figure S1.pdf
- Figure S2.pdf
- Table S1.xlsx
- Table S2.xlsx
- Table S3.pdf
- Table S4.xlsx
- Table S5.xlsx
