# Supplementary material for: Two Species Delimitation of Pseudaulacaspis (Hemiptera: Diaspididae) Based on Morphology, Molecular Clustering, and Niche Differentiation
Source: Insects. 2023 Jul 25;14(8):666. doi: 10.3390/insects14080666 (PMC10456064; doi:10.3390/insects14080666)
Supplement: Supplementary file 1 [file insects-14-00666-s001.zip › Table S2.xlsx]

## Sheet: Table S2
Table S2 After filtering distribution sites for P. pentagona and P.prunicola
species	latitude	longtitude
Pseudaulacaspis pentagona	22.8699	108.193
Pseudaulacaspis pentagona	39.2482	117.069
Pseudaulacaspis pentagona	25.0331	102.658
Pseudaulacaspis pentagona	37.9737	112.437
Pseudaulacaspis pentagona	23.4796	111.242
Pseudaulacaspis pentagona	30.3194	120.073
Pseudaulacaspis pentagona	31.3687	120.543
Pseudaulacaspis pentagona	29.5702	103.444
Pseudaulacaspis pentagona	30.6206	104.006
Pseudaulacaspis pentagona	40.6037	109.807
Pseudaulacaspis pentagona	25.0475	102.554
Pseudaulacaspis pentagona	36.1193	103.687
Pseudaulacaspis pentagona	28.6691	121.192
Pseudaulacaspis pentagona	26.4462	117.797
Pseudaulacaspis pentagona	37.7074	112.446
Pseudaulacaspis pentagona	23.1853	113.365
Pseudaulacaspis pentagona	28.8692	119.759
Pseudaulacaspis pentagona	37.4237	112.582
Pseudaulacaspis pentagona	37.4757	112.548
Pseudaulacaspis pentagona	37.9353	112.54
Pseudaulacaspis pentagona	38.4866	106.104
Pseudaulacaspis pentagona	39.2546	117.232
Pseudaulacaspis pentagona	24.9585	102.449
Pseudaulacaspis pentagona	37.35	112.55
Pseudaulacaspis pentagona	38.47	106.26
Pseudaulacaspis pentagona	34.3	108.07
Pseudaulacaspis pentagona	33.07	107.02
Pseudaulacaspis pentagona	25.09	117
Pseudaulacaspis pentagona	19.67	109.72
Pseudaulacaspis pentagona	21.62	108.34
Pseudaulacaspis pentagona	37.86	113.57
Pseudaulacaspis pentagona	20.07	110.33
Pseudaulacaspis pentagona	26.37	108.09
Pseudaulacaspis pentagona	25.61	110.67
Pseudaulacaspis pentagona	36.09	111.48
Pseudaulacaspis pentagona	37.98	112.53
Pseudaulacaspis pentagona	37.58	107.5
Pseudaulacaspis pentagona	38.02	106.8
Pseudaulacaspis pentagona	37.5	105.19
Pseudaulacaspis pentagona	39.96	115.28
Pseudaulacaspis pentagona	28.29	109.72
Pseudaulacaspis pentagona	25.0025	102.866
Pseudaulacaspis pentagona	24.93	118.58
Pseudaulacaspis pentagona	28.98	118.94
Pseudaulacaspis prunicola	24.9998	102.772
Pseudaulacaspis prunicola	23.3399	100.52
Pseudaulacaspis prunicola	22.8699	108.234
Pseudaulacaspis prunicola	30.6277	114.2
Pseudaulacaspis prunicola	27.8827	102.229
Pseudaulacaspis prunicola	27.9651	116.356
Pseudaulacaspis prunicola	38.9202	121.572
Pseudaulacaspis prunicola	23.2565	116.645
Pseudaulacaspis prunicola	24.9588	102.449
Pseudaulacaspis prunicola	29.5271	103.336
Pseudaulacaspis prunicola	40.0001	116.275
Pseudaulacaspis prunicola	39.1673	117.224
Pseudaulacaspis prunicola	37.8735	112.494
Pseudaulacaspis prunicola	28.6396	121.195
Pseudaulacaspis prunicola	30.2862	120.085
Pseudaulacaspis prunicola	39.9136	116.087
Pseudaulacaspis prunicola	30.3099	120.086
Pseudaulacaspis prunicola	36.1063	103.732
Pseudaulacaspis prunicola	23.2902	113.33
Pseudaulacaspis prunicola	30.5952	103.997
Pseudaulacaspis prunicola	30.6457	104.049
Pseudaulacaspis prunicola	24.6256	117.113
Pseudaulacaspis prunicola	23.3243	103.369
Pseudaulacaspis prunicola	26.0666	119.311
