# Supplementary material for: Two Species Delimitation of Pseudaulacaspis (Hemiptera: Diaspididae) Based on Morphology, Molecular Clustering, and Niche Differentiation
Source: Insects. 2023 Jul 25;14(8):666. doi: 10.3390/insects14080666 (PMC10456064; doi:10.3390/insects14080666)
Supplement: Supplementary file 1 [file insects-14-00666-s001.zip › Table S4.xlsx]

## Sheet: Sheet1
Table S4. Information used for morphological analyses in this study.
species	the number of disc pores	the number of dorsal macroducts in abdomen segment Ⅱ	the number of dorsal macroducts in abdomen segment Ⅲ	the number of dorsal macroducts in abdomen segment Ⅳ	the number of dorsal macroducts in abdomen segment Ⅴ	the number of dorsal macroducts in abdomen segment Ⅵ	the number of perivulvar pores	the number of gland spines in the first space	first space gland spine branched or not	the number of gland spines in the second space	second space gland spine branched or not	the number of gland spines in the third space	third space gland spine branched or not	the number of gland spines in the fourth space	fourth space gland spine branched or not	insect body width	insect body length	the ratio of insect body width: length	distance of anal opening to L1	the ratio of anal opening to L1: insect body length	L1 width	distance between L1	the ratio of width between L1: L1 width	distance between antennae
P.pentagona	25	17	24	16	14	0	161	2	2	2	1	2	1	4	1	1112.05	1169.26	0.951072	171.71	0.146854	22.42	11.08	0.494202	23.51
P.pentagona	23	23	21	17	9	0	123	2	1	2	1	2	1	3	2	832.74	1013.14	0.82194	154.06	0.152062	20.05	10.98	0.547631	64.01
P.pentagona	23	12	17	17	22	0	113	2	1	2	1	2	1	3	2	686.06	853.6	0.803725	159.35	0.18668	25.81	15.45	0.598605	25.01
P.pentagona	29	48	44	30	29	0	162	2	1	2	1	2	1	2	1	1128.2	1466.02	0.769567	185.65	0.126635	18.23	9.36	0.513439	45.75
P.pentagona	26	26	23	18	16	0	124	2	2	2	1	2	1	2	1	791.32	1015.73	0.779065	159.14	0.156675	24.43	11.86	0.485469	26.01
P.pentagona	27	46	38	25	22	0	192	2	2	2	1	2	1	5	2	971.98	1260.38	0.77118	181.68	0.144147	28.9	13.84	0.478893	34.57
P.pentagona	36	35	25	22	19	0	193	2	2	2	1	2	1	3	1	1073.04	1269.89	0.844987	180.83	0.142398	26.2	11.31	0.431679	36.98
P.pentagona	30	43	33	29	28	2	187	2	2	2	1	2	1	5	1	944.84	963.69	0.98044	170.51	0.176934	26.91	6.59	0.24489	51.75
P.pentagona	19	18	18	16	20	0	123	2	2	2	1	2	2	5	2	798.78	1032.06	0.773967	152.98	0.148228	26.8	7.42	0.276866	27.41
P.pentagona	20	24	22	24	20	0	138	2	2	2	1	2	1	3	1	966.38	1091.89	0.885053	176.79	0.161912	21.51	12.52	0.582055	41.03
P.pentagona	25	21	20	17	18	0	143	2	2	2	1	2	2	3	1	837.58	985.44	0.849955	150.58	0.152805	30.48	14.8	0.485564	29.36
P.pentagona	36	18	15	15	16	0	137	2	2	2	2	2	1	2	1	951.22	1257.69	0.756323	172.64	0.137268	23.84	13.87	0.581795	45.1
P.pentagona	17	24	26	21	21	0	115	2	2	2	2	2	1	5	2	952.35	898.04	1.06048	148.15	0.16497	25.9	13.9	0.53668	43.27
P.pentagona	16	40	33	26	30	0	145	2	2	2	2	2	1	10	1	984.33	1207.54	0.815153	131.06	0.108535	22.14	8.9	0.401987	25.66
P.pentagona	26	16	21	16	19	0	129	2	1	4	1	2	1	3	1	834.28	1046.51	0.797202	160.72	0.153577	22.8	15.31	0.671491	46
P.pentagona	18	35	30	21	21	0	148	2	2	2	1	2	2	4	2	812.88	914.59	0.888792	166.39	0.181929	24.34	13.61	0.559162	40.13
P.pentagona	30	54	40	32	28	1	177	2	2	2	1	2	1	2	1	1298.6	1542.98	0.841618	157.9	0.102334	21.14	9.7	0.458846	44.86
P.pentagona	33	37	33	22	20	0	159	2	2	2	1	2	1	4	1	1114.32	1478.98	0.753438	183	0.123734	25.53	14.05	0.550333	59.87
P.pentagona	20	18	19	12	11	0	91	2	1	2	1	2	1	2	1	830.46	926.54	0.896302	144.81	0.156291	22.05	12.02	0.545125	21.25
P.pentagona	23	37	36	32	27	0	143	2	1	2	1	2	1	4	1	1042.36	1139.71	0.914584	165.97	0.145625	21.13	10.77	0.509702	24.25
P.pentagona	26	35	30	18	18	0	145	2	2	2	2	2	1	4	1	1112.02	1486.26	0.7482	161.72	0.10881	24.26	14.12	0.582028	25.28
P.pentagona	22	24	27	19	21	0	129	2	2	2	2	2	1	4	1	682.1	942.16	0.723975	138.74	0.147257	18.21	9.08	0.498627	27.74
P.pentagona	34	34	26	23	24	1	156	2	1	2	1	2	1	5	1	715.33	955.89	0.748339	168.99	0.176788	24.5	11.31	0.461633	23.86
P.pentagona	26	36	34	24	22	0	138	1	2	2	1	2	1	3	1	1054.11	1173.68	0.898124	161.05	0.137218	24.33	14.67	0.602959	53.31
P.pentagona	16	19	20	20	15	0	166	2	1	2	2	2	1	4	1	1278.92	1319.01	0.969606	170.42	0.129203	21.39	12.85	0.600748	51.04
P.pentagona	24	22	25	23	21	0	130	2	2	2	1	2	1	2	1	1018.4	820.08	1.24183	156.17	0.190433	23.2	14.13	0.609052	33.59
P.pentagona	28	17	24	14	10	0	105	2	2	2	2	2	1	2	1	962.03	1220	0.788549	149.03	0.122156	29.25	11.12	0.380171	34.19
P.pentagona	14	16	16	14	8	0	95	2	1	2	1	2	1	2	1	659.42	929.55	0.709397	120.94	0.130106	18.69	13.79	0.737828	50.5
P.pentagona	34	28	26	21	24	0	175	2	1	2	1	2	1	2	1	1222.89	1396.93	0.875413	172.42	0.123428	22.44	12.51	0.557487	36.53
P.pentagona	26	38	36	25	29	1	161	2	2	2	1	2	1	4	1	426.55	951.83	0.448137	172.37	0.181093	22.52	13.97	0.620337	40.61
P.pentagona	30	34	31	29	30	0	177	2	1	2	1	2	1	6	1	1094.77	1230.05	0.890021	184.37	0.149888	21.78	12.86	0.59045	62.08
P.pentagona	26	44	45	31	25	0	152	2	2	2	2	2	1	4	1	1115.75	1408.32	0.792256	173.37	0.123104	22.36	8.5	0.380143	49.43
P.pentagona	16	40	41	25	23	0	194	2	1	2	1	2	1	4	1	1171.49	1433.2	0.817395	183.05	0.127721	23.52	13.42	0.570578	32.56
P.pentagona	26	45	43	24	23	0	152	2	1	2	1	2	1	2	1	828.83	948.77	0.873584	161.98	0.170726	27.48	9.81	0.356987	26.18
P.pentagona	28	28	27	22	20	0	154	2	2	2	2	2	1	2	1	1263.37	1541.19	0.819737	151.39	0.0982293	20.44	9.99	0.488748	29.84
P.pentagona	39	31	29	24	20	0	123	2	1	2	1	2	1	2	1	1386.94	1631.28	0.850216	172.75	0.105898	27.7	13.85	0.5	59.26
P.pentagona	21	38	36	25	25	1	170	2	1	2	1	2	1	3	1	1286.02	1561.33	0.82367	165.72	0.10614	26.89	13.99	0.520268	57.32
P.pentagona	28	52	41	27	28	0	192	2	1	2	1	2	1	5	1	1424.63	1609.65	0.885056	168.35	0.104588	23.23	12.03	0.517865	45.2
P.pentagona	26	42	38	33	27	0	154	2	1	2	1	2	1	3	1	998.49	1221.56	0.817389	188.44	0.154262	24.33	12.2	0.501439	50.56
P.pentagona	26	31	30	17	17	0	133	2	1	2	1	2	1	4	2	1182.17	1551.03	0.762184	157.29	0.10141	20.32	8.2	0.403543	43.67
P.pentagona	37	40	38	27	23	0	206	2	2	2	1	2	1	2	1	1104	1434.47	0.769622	186.64	0.130111	34.54	9.33	0.270122	24.17
P.pentagona	22	34	27	23	24	0	137	2	2	2	2	2	1	2	1	897.91	1220.11	0.735925	155.34	0.127316	22.93	8.09	0.352813	29.57
P.pentagona	32	20	20	12	17	0	123	2	2	2	1	2	2	5	2	915.3	1048.15	0.873253	145.07	0.138406	25.53	9.63	0.377203	24.78
P.pentagona	18	33	33	22	20	1	173	2	2	2	2	2	2	3	1	1141.97	1581.57	0.722048	144.57	0.0914092	20.1	9.6	0.477612	32.74
P.pentagona	16	50	37	31	18	0	134	2	2	2	1	2	1	4	1	839.87	893.78	0.939683	150.86	0.168789	20.63	8.25	0.399903	34.3
P.pentagona	19	22	18	18	20	0	144	2	1	2	1	2	1	2	1	577.7	822.24	0.702593	167.36	0.203542	23.01	13.44	0.584094	31.04
P.pentagona	33	24	28	18	25	0	124	2	2	2	1	2	1	3	1	822.28	1123.78	0.731709	150.3	0.133745	25.72	13.68	0.531882	49.49
P.pentagona	33	31	24	23	22	0	197	2	1	2	1	2	1	2	1	1120.11	1014.26	1.10436	180.68	0.17814	24.9	10.03	0.402811	52.93
P.pentagona	31	25	23	20	25	0	127	2	2	2	2	2	1	6	1	761.36	1062.32	0.716696	162.27	0.152751	28.6	12.01	0.41993	35.55
P.pentagona	31	36	30	19	23	0	136	2	2	2	2	2	1	5	2	1146.89	1139.77	1.00625	176.9	0.155207	24.82	10.52	0.423852	38.68
P.prunincola	28	31	35	22	17	0	144	2	2	2	2	5	2	6	2	1566.53	1235.81	1.26761	162.4	0.131412	21.64	8.67	0.400647	45.55
P.prunincola	28	42	38	27	20	0	155	2	2	2	2	3	2	5	2	1230.86	1395.56	0.881983	166	0.118949	23	4.59	0.199565	21.98
P.prunincola	20	37	31	22	16	0	134	2	2	2	2	2	2	5	2	1071.95	1418.65	0.755613	174.1	0.122722	20.74	6.91	0.333173	24.9
P.prunincola	57	67	67	51	43	2	286	2	2	2	2	2	2	6	2	1023.07	1355.61	0.754693	255.92	0.188786	40.03	26.77	0.668748	73.86
P.prunincola	21	46	41	28	24	2	144	2	2	2	2	2	2	5	2	1010.78	1184.86	0.85308	163.61	0.138084	20.84	9.14	0.43858	22.63
P.prunincola	35	27	27	19	14	0	134	2	2	2	2	4	2	3	2	1065.73	1464.18	0.727868	160.21	0.10942	22.68	10.36	0.45679	43.68
P.prunincola	32	44	38	28	20	0	164	2	2	2	2	4	2	5	2	865.66	954.61	0.906821	149.95	0.15708	24.33	9.43	0.387587	35.34
P.prunincola	21	48	34	30	25	0	175	2	2	2	2	3	2	6	2	849.35	863.15	0.984012	150.3	0.17413	23.51	13.64	0.580179	39.6
P.prunincola	21	37	31	30	23	0	136	2	2	2	2	2	2	6	2	1001.49	1048.2	0.955438	156.84	0.149628	22.37	8.47	0.378632	41.91
P.prunincola	28	32	34	20	23	0	192	2	2	2	2	3	2	8	2	1068.36	1256.26	0.850429	160.4	0.127681	22.74	8.55	0.375989	23.63
P.prunincola	34	36	34	22	15	0	165	2	2	3	2	5	2	9	2	1319.12	1585.75	0.831859	166.06	0.10472	21.09	8.06	0.382172	26.6
P.prunincola	24	37	32	28	23	0	146	2	2	2	2	3	2	5	2	895.75	1017.62	0.88024	143.93	0.141438	23.79	9.08	0.381673	21.25
P.prunincola	16	40	33	29	18	0	147	2	2	2	2	2	2	3	2	913.47	1019.34	0.896139	142.33	0.13963	23.47	9.99	0.42565	23.81
P.prunincola	22	22	29	21	21	0	125	2	2	2	2	3	2	4	2	922.11	1193.87	0.772371	157.31	0.131765	17.58	11.17	0.635381	30.42
P.prunincola	33	23	24	19	13	0	94	2	2	2	2	4	2	6	2	477.11	613.81	0.777293	147.94	0.241019	20.65	9.33	0.451816	19.77
P.prunincola	22	21	18	18	18	0	120	2	2	2	2	4	2	10	2	913.82	1034.09	0.883695	146.32	0.141496	21.22	8.25	0.388784	40.34
P.prunincola	14	33	27	20	18	0	108	2	2	2	2	2	2	4	2	733.09	909.65	0.805903	143.71	0.157984	21.51	8.65	0.402139	38.84
P.prunincola	40	27	28	25	19	0	138	2	2	2	2	2	2	3	2	888.09	1253.15	0.708686	169.87	0.135554	24.08	8.93	0.370847	25.31
P.prunincola	12	30	31	25	23	0	119	2	2	2	2	2	2	5	2	758.34	916.6	0.82734	146.84	0.160201	22.92	7.51	0.327661	16.18
P.prunincola	24	40	36	27	23	2	125	2	2	2	2	2	2	7	2	837.2	1047.44	0.799282	159.28	0.152066	21.27	9.28	0.436295	26.88
P.prunincola	24	30	27	31	23	0	126	2	2	2	2	3	2	3	2	562.72	781.49	0.72006	154.27	0.197405	19.59	6.72	0.343032	32.69
P.prunincola	9	37	34	26	25	0	121	2	2	2	2	4	2	9	2	799.28	959.68	0.832861	147.47	0.153666	22.31	9.33	0.418198	23.15
P.prunincola	19	28	30	28	23	1	145	2	2	2	2	2	2	6	2	820.91	1083.68	0.757521	150.71	0.139072	20.11	10.62	0.528095	25.99
P.prunincola	10	12	14	11	10	0	72	2	2	2	2	3	2	7	2	786.96	952.27	0.826404	132.57	0.139215	20.02	7.07	0.353147	23.32
P.prunincola	16	28	28	26	21	0	126	2	2	2	2	4	2	6	2	789.85	952.44	0.829291	151.32	0.158876	21.39	6.81	0.318373	24.46
P.prunincola	20	40	34	33	30	2	137	2	2	2	2	3	2	7	2	905.13	1112.49	0.813607	148.86	0.133808	24.84	7.44	0.299517	25.38
P.prunincola	20	25	24	18	10	1	124	2	2	2	2	2	2	4	2	731.8	926.49	0.789863	129.2	0.139451	22.3	7.57	0.339462	45.96
P.prunincola	20	32	28	22	15	0	98	2	2	3	2	5	2	6	2	827.16	912.05	0.906924	148.31	0.162612	22.66	7.22	0.318623	23.25
P.prunincola	17	34	31	20	25	0	104	2	2	2	2	3	2	7	2	1075.36	1043.02	1.031	152.14	0.145865	22.33	8.6	0.385132	62.57
P.prunincola	22	30	30	22	23	0	145	2	2	3	2	3	2	4	2	1076.53	1309.74	0.821942	151.46	0.115641	25.83	8.09	0.313202	24.05
P.prunincola	14	24	22	21	14	0	95	2	2	2	2	3	2	5	2	710.23	835.16	0.850412	140.02	0.167656	23.31	8.33	0.357357	22.47
P.prunincola	16	24	26	24	18	0	114	2	2	2	2	3	2	6	2	741.56	916.41	0.809201	151.73	0.16557	22.3	7.89	0.353812	15.56
P.prunincola	19	30	32	24	19	2	130	2	2	2	2	3	2	4	2	797.05	1100.13	0.724505	152.74	0.138838	21.34	9.71	0.455014	20.62
P.prunincola	14	33	27	22	23	1	142	2	2	2	2	2	2	4	2	732.57	870.03	0.842005	152.46	0.175235	21.5	8.76	0.407442	23.37
P.prunincola	20	38	34	29	21	2	153	2	2	2	2	2	2	6	2	1163.86	1371.88	0.848369	147.36	0.107415	23.75	11.22	0.472421	52.82
P.prunincola	20	17	18	11	14	0	87	2	2	2	2	4	2	6	2	639.36	854.45	0.748271	131.5	0.1539	20.49	8.14	0.397267	38.63
P.prunincola	17	45	37	29	26	0	131	2	2	2	2	4	2	6	2	780.72	941.94	0.828843	156.42	0.166062	21.63	5.96	0.275543	20.87
P.prunincola	15	35	33	23	16	0	128	2	2	2	2	2	2	5	2	770.02	855.22	0.900377	130.36	0.152429	20.43	8.76	0.428781	35.49
P.prunincola	22	24	31	25	17	0	111	2	2	2	2	3	2	6	2	926.68	1021.85	0.906865	151.27	0.148035	20.77	9.26	0.445835	65.2
P.prunincola	23	48	38	32	20	0	174	2	2	2	2	4	2	8	2	1081.85	1203.34	0.899039	152.24	0.126515	25.99	9.14	0.351674	23.57
P.prunincola	17	33	33	25	22	0	180	2	2	2	2	2	2	8	2	1203.55	1444.5	0.833195	170.26	0.117868	20.24	7.57	0.374012	40.3
P.prunincola	17	49	41	29	25	0	175	2	2	2	2	3	2	9	2	1086.65	1378.91	0.78805	165.03	0.119681	21.67	10.21	0.471158	36.18
P.prunincola	25	36	33	28	24	1	197	2	2	2	2	4	2	8	2	881.34	1023.25	0.861314	167.58	0.163772	21.1	8.76	0.415166	35
P.prunincola	17	26	23	23	20	0	144	2	2	2	2	2	2	4	2	657.38	837.45	0.784978	148.9	0.177802	16.7	6.92	0.414371	21.1
P.prunincola	18	28	26	22	19	0	107	2	2	2	2	2	2	8	2	1145.12	1186.88	0.964815	164.94	0.138969	22.62	10.27	0.454023	30.39
P.prunincola	18	28	27	23	18	0	152	2	2	2	2	2	2	5	2	941.04	1036.58	0.907832	143.54	0.138475	21.77	7.8	0.358291	26.24
P.prunincola	19	40	35	26	26	2	160	2	2	2	2	2	2	5	2	1073.76	1212.82	0.885342	150.15	0.123802	20.7	10.33	0.499034	34.19
P.prunincola	28	45	40	36	24	0	162	2	2	2	2	4	2	9	2	1017.62	1382.3	0.736179	164.09	0.118708	21.18	7.26	0.342776	15.4
P.prunincola	24	43	36	38	29	0	172	2	2	2	2	4	2	9	2	999.09	1423.51	0.70185	175.7	0.123427	22.8	8.09	0.354825	32.36
P.prunincola	17	31	24	21	18	0	115	2	2	2	2	3	2	6	2	1042.84	1120.47	0.930717	150.81	0.134595	20.79	7.54	0.362674	23.26
P.prunincola	32	13	13	12	11	4	121	2	2	2	2	2	2	2	2	734.73	872.33	0.842262	129.94	0.148957	21.51	6.19	0.287773	31.42
P.prunincola	16	27	28	21	17	0	132	2	2	2	2	3	2	4	2	812.27	1007.48	0.806239	139.23	0.138196	20.51	9.62	0.469039	26.23
P.prunincola	24	37	36	25	19	0	166	2	2	2	2	4	2	6	2	946.15	1191.36	0.794176	159.13	0.13357	26.67	10.23	0.383577	31.32
P.prunincola	24	42	37	31	19	0	156	2	2	2	2	2	2	4	2	1051.19	1079.81	0.973495	162.6	0.150582	22.66	9.93	0.438217	21.09
P.prunincola	20	29	35	27	21	0	164	2	2	2	2	2	2	6	2	779.84	974.36	0.800361	145.37	0.149195	22.93	8	0.348888	44.11
P.prunincola	20	23	22	16	12	0	111	2	2	2	2	2	2	4	2	598.21	744.21	0.803819	128.2	0.172263	20.85	9.14	0.438369	20.33
P.prunincola	34	48	41	27	19	0	150	2	2	2	2	2	2	4	2	977.68	1190.74	0.821069	167.85	0.140963	23.24	8.35	0.359294	59.25
P.prunincola	27	40	30	28	21	0	156	2	2	2	2	4	2	10	2	764.85	1050.85	0.727839	146.05	0.138983	20.85	8.25	0.395683	42.2
P.prunincola	18	27	29	24	22	1	127	2	2	2	2	2	2	5	2	1003.31	1171.87	0.856162	147.44	0.125816	19.28	9.09	0.471473	14.82
P.prunincola	12	24	26	23	23	0	150	2	2	2	2	4	2	4	2	888.18	892.84	0.994781	160.67	0.179954	22.68	9.28	0.409171	18.09
Notes: first space, second space,third space and fourth space gland spine branched represent 1; first space, second space,third space and fourth space gland spine not branched represent 2.All length measurements are measured in um units.
