# Supplementary material for: Two Species Delimitation of Pseudaulacaspis (Hemiptera: Diaspididae) Based on Morphology, Molecular Clustering, and Niche Differentiation
Source: Insects. 2023 Jul 25;14(8):666. doi: 10.3390/insects14080666 (PMC10456064; doi:10.3390/insects14080666)
Supplement: Supplementary file 1 [file insects-14-00666-s001.zip › Table S5.xlsx]

## Sheet: Table S5-1
Table S5-1 ENMeval results for P.pentagona from SDMs
	settings	features	rm	train.AUC	avg.test.AUC	var.test.AUC	avg.diff.AUC	var.diff.AUC	avg.test.orMTP	var.test.orMTP	avg.test.or10pct	var.test.or10pct	AICc	delta.AICc	w.AIC	parameters
1	L_0.5	L	0.5	0.90161	0.897447	0.00439608	0.0256046	0.00245886	0.0416667	0.00694444	0.0791667	0.0139583	1283.83	106.074	5.2653e-24	4
2	LQ_0.5	LQ	0.5	0.977324	0.972773	0.000247956	0.00651003	0.000303564	0.0416667	0.00694444	0.0791667	0.0139583	1184.26	6.51075	0.0219427	7
3	LQP_0.5	LQP	0.5	0.975287	0.965831	0.000382358	0.00885742	0.000390475	0.0416667	0.00694444	0.0791667	0.0139583	1204.51	26.7573	8.80675e-07	9
4	QHP_0.5	QHP	0.5	0.984078	0.978345	0.000298475	0.00668633	0.000340509	0.0416667	0.00694444	0.176389	0.0343287	1192.95	15.197	0.000285164	18
5	LQH_0.5	LQH	0.5	0.982819	0.978215	0.00029003	0.0062694	0.000353749	0.0416667	0.00694444	0.1	0.0251852	1195.69	17.933	7.26074e-05	18
6	LQHP_0.5	LQHP	0.5	0.984385	0.978716	0.000299105	0.00669168	0.000329364	0.0583333	0.0062037	0.155556	0.022716	1185.47	7.7155	0.0120139	17
7	QHPT_0.5	QHPT	0.5	0.984981	0.978182	0.000314345	0.00819888	0.000361885	0.0694444	0.00694444	0.197222	0.0494136	1241.34	63.5911	8.83999e-15	25
8	LQHPT_0.5	LQHPT	0.5	0.986513	0.978797	0.000298411	0.00821535	0.000334401	0.0972222	0.0131173	0.225	0.0543519	1196.71	18.96	4.34477e-05	21
9	L_1	L	1	0.901599	0.897311	0.0044683	0.0257947	0.0025273	0.0416667	0.00694444	0.0791667	0.0139583	1284.06	106.309	4.68167e-24	4
10	LQ_1	LQ	1	0.973794	0.966728	0.000333036	0.00804076	0.000372935	0.0416667	0.00694444	0.0791667	0.0139583	1200.92	23.1713	5.29041e-06	7
11	LQP_1	LQP	1	0.959781	0.940603	0.00157056	0.0159513	0.00136433	0.0416667	0.00694444	0.0791667	0.0139583	1240.62	62.8682	1.26891e-14	8
12	QHP_1	QHP	1	0.980874	0.976208	0.000416408	0.00719909	0.000466442	0.0416667	0.00694444	0.120833	0.0398843	1193.15	15.4	0.000257637	14
13	LQH_1	LQH	1	0.981165	0.977288	0.000325727	0.00640013	0.000368655	0.0416667	0.00694444	0.120833	0.0398843	1177.75	0	0.568961	11
14	LQHP_1	LQHP	1	0.981831	0.976922	0.00037681	0.0068668	0.000424376	0.0416667	0.00694444	0.1	0.0251852	1181.16	3.40934	0.103456	12
15	QHPT_1	QHPT	1	0.981047	0.977101	0.00037806	0.00692253	0.000431292	0.0416667	0.00694444	0.141667	0.0580556	1179.63	1.87958	0.222299	12
16	LQHPT_1	LQHPT	1	0.982263	0.977329	0.000332491	0.00665273	0.00039833	0.0416667	0.00694444	0.169444	0.0506481	1184.36	6.60825	0.0208987	14
17	L_1.5	L	1.5	0.901594	0.89708	0.00452801	0.0260215	0.00259888	0.0416667	0.00694444	0.0791667	0.0139583	1284.36	106.603	4.04143e-24	4
18	LQ_1.5	LQ	1.5	0.968308	0.957144	0.000596422	0.0104301	0.000631744	0.0416667	0.00694444	0.0791667	0.0139583	1217.96	40.2057	1.05809e-09	7
19	LQP_1.5	LQP	1.5	0.940813	0.929956	0.0032971	0.0203261	0.0022707	0.0416667	0.00694444	0.0791667	0.0139583	1257.42	79.6673	2.85461e-18	5
20	QHP_1.5	QHP	1.5	0.978342	0.974612	0.000472008	0.00737695	0.000489775	0.0416667	0.00694444	0.104167	0.0434028	1192.09	14.3384	0.000438061	10
21	LQH_1.5	LQH	1.5	0.979356	0.975929	0.000388825	0.00679336	0.000415348	0.0416667	0.00694444	0.0833333	0.0277778	1184.88	7.12852	0.0161118	10
22	LQHP_1.5	LQHP	1.5	0.979347	0.975119	0.000479371	0.00737617	0.000489671	0.0416667	0.00694444	0.0833333	0.0277778	1191.52	13.7717	0.000581558	11
23	QHPT_1.5	QHPT	1.5	0.979299	0.975923	0.000474872	0.00729049	0.000478362	0.0416667	0.00694444	0.0833333	0.0277778	1188.68	10.9317	0.00240597	11
24	LQHPT_1.5	LQHPT	1.5	0.980249	0.97599	0.000449078	0.00719414	0.000465801	0.0416667	0.00694444	0.0833333	0.0277778	1189.58	11.829	0.00153622	12
25	L_2	L	2	0.901535	0.896953	0.00458284	0.0261372	0.00266367	0.0416667	0.00694444	0.0791667	0.0139583	1284.71	106.952	3.39383e-24	4
26	LQ_2	LQ	2	0.961056	0.944805	0.00116703	0.0146493	0.00104228	0.0416667	0.00694444	0.0791667	0.0139583	1234.12	56.3676	3.27344e-13	7
27	LQP_2	LQP	2	0.937969	0.926475	0.00339042	0.0207601	0.00244095	0.0416667	0.00694444	0.0791667	0.0139583	1260.46	82.703	6.25695e-19	5
28	QHP_2	QHP	2	0.977051	0.973042	0.000526973	0.00778789	0.000545861	0.0416667	0.00694444	0.1	0.0251852	1194.76	17.0076	0.000115327	8
29	LQH_2	LQH	2	0.978628	0.97398	0.000491104	0.0075168	0.00050852	0.0416667	0.00694444	0.0791667	0.0139583	1184.37	6.61593	0.0208186	8
30	LQHP_2	LQHP	2	0.977765	0.973455	0.000528509	0.00773451	0.000538403	0.0416667	0.00694444	0.120833	0.0398843	1190.64	12.8842	0.000906399	8
31	QHPT_2	QHPT	2	0.977931	0.974098	0.00057076	0.00778789	0.000545861	0.0416667	0.00694444	0.1	0.0251852	1186.9	9.15008	0.00586363	8
32	LQHPT_2	LQHPT	2	0.978563	0.974207	0.000561457	0.00773451	0.000538403	0.0416667	0.00694444	0.120833	0.0398843	1191.98	14.23	0.000462473	10
33	L_2.5	L	2.5	0.901408	0.896825	0.00461801	0.0261774	0.00271137	0.0416667	0.00694444	0.0791667	0.0139583	1285.11	107.354	2.77586e-24	4
34	LQ_2.5	LQ	2.5	0.951935	0.93148	0.00241221	0.0194522	0.00178909	0.0416667	0.00694444	0.0791667	0.0139583	1252.74	74.9906	2.95849e-17	8
35	LQP_2.5	LQP	2.5	0.934428	0.922352	0.00348419	0.0212179	0.00259054	0.0416667	0.00694444	0.0791667	0.0139583	1264.11	86.357	1.00671e-19	5
36	QHP_2.5	QHP	2.5	0.976012	0.971326	0.000593296	0.00831159	0.000621743	0.0416667	0.00694444	0.0791667	0.0139583	1203.77	26.0188	1.27399e-06	8
37	LQH_2.5	LQH	2.5	0.977801	0.971493	0.00062941	0.00851419	0.000652423	0.0416667	0.00694444	0.1	0.0251852	1194.3	16.5458	0.000145283	9
38	LQHP_2.5	LQHP	2.5	0.976751	0.971436	0.000602752	0.00828971	0.000618474	0.0416667	0.00694444	0.1	0.0251852	1198.88	21.1221	1.47392e-05	8
39	QHPT_2.5	QHPT	2.5	0.977151	0.972651	0.000654789	0.00831159	0.000621743	0.0416667	0.00694444	0.0791667	0.0139583	1194.1	16.3492	0.000160289	8
40	LQHPT_2.5	LQHPT	2.5	0.977826	0.972229	0.000639623	0.00828971	0.000618474	0.0416667	0.00694444	0.1	0.0251852	1196.09	18.3348	5.93938e-05	9
41	L_3	L	3	0.901324	0.896646	0.00466815	0.0262842	0.00277072	0.0416667	0.00694444	0.0791667	0.0139583	1285.56	107.811	2.20904e-24	4
42	LQ_3	LQ	3	0.943972	0.919324	0.00378707	0.0229876	0.00254956	0.0416667	0.00694444	0.0791667	0.0139583	1259.95	82.2004	8.04427e-19	7
43	LQP_3	LQP	3	0.93049	0.917575	0.00389083	0.0218629	0.00273277	0.0416667	0.00694444	0.0791667	0.0139583	1271.05	93.2967	3.13294e-21	6
44	QHP_3	QHP	3	0.975363	0.969078	0.000688736	0.00891211	0.000714831	0.0416667	0.00694444	0.0791667	0.0139583	1211.85	34.099	2.24166e-08	8
45	LQH_3	LQH	3	0.977165	0.968702	0.000816995	0.00963294	0.000835142	0.0416667	0.00694444	0.1	0.0251852	1198.11	20.3583	2.15943e-05	8
46	LQHP_3	LQHP	3	0.975851	0.968619	0.00069189	0.00899206	0.000727714	0.0416667	0.00694444	0.1	0.0251852	1204.02	26.2658	1.12601e-06	7
47	QHPT_3	QHPT	3	0.976776	0.971006	0.000786578	0.00891211	0.000714831	0.0416667	0.00694444	0.0791667	0.0139583	1194.85	17.0993	0.000110161	6
48	LQHPT_3	LQHPT	3	0.977285	0.969675	0.00073754	0.00899206	0.000727714	0.0416667	0.00694444	0.1	0.0251852	1199.88	22.1272	8.91709e-06	8
49	L_3.5	L	3.5	0.901274	0.896366	0.00472794	0.0264138	0.00285132	0.0416667	0.00694444	0.0791667	0.0139583	1286.07	108.314	1.71769e-24	4
50	LQ_3.5	LQ	3.5	0.934522	0.914256	0.00402407	0.0240548	0.00271233	0.0416667	0.00694444	0.0791667	0.0139583	1269.23	91.4772	7.78139e-21	7
51	LQP_3.5	LQP	3.5	0.924631	0.91366	0.00426578	0.0224519	0.00296783	0.0416667	0.00694444	0.0791667	0.0139583	1274.33	96.5807	6.06526e-22	5
52	QHP_3.5	QHP	3.5	0.974281	0.966618	0.000774044	0.00947878	0.000808625	0.0416667	0.00694444	0.1	0.0251852	1220.45	42.7006	3.03919e-10	8
53	LQH_3.5	LQH	3.5	0.976017	0.965553	0.00105251	0.0108061	0.00105095	0.0416667	0.00694444	0.1	0.0251852	1212.11	34.3553	1.97209e-08	10
54	LQHP_3.5	LQHP	3.5	0.974533	0.965437	0.000795752	0.00969909	0.000846651	0.0416667	0.00694444	0.1	0.0251852	1215.8	38.0518	3.10628e-09	8
55	QHPT_3.5	QHPT	3.5	0.976635	0.969	0.000901819	0.00947878	0.000808625	0.0416667	0.00694444	0.1	0.0251852	1203.37	25.6202	1.55499e-06	7
56	LQHPT_3.5	LQHPT	3.5	0.976735	0.966715	0.000849282	0.00969909	0.000846651	0.0416667	0.00694444	0.1	0.0251852	1210.6	32.8441	4.19826e-08	9
57	L_4	L	4	0.90119	0.895984	0.00479471	0.0266625	0.00293211	0.0416667	0.00694444	0.0791667	0.0139583	1286.62	108.87	1.3011e-24	4
58	LQ_4	LQ	4	0.925008	0.91356	0.00396174	0.0240755	0.00274928	0.0416667	0.00694444	0.0791667	0.0139583	1271.92	94.1691	2.02542e-21	5
59	LQP_4	LQP	4	0.920215	0.910769	0.00421153	0.0224226	0.00307225	0.0416667	0.00694444	0.0791667	0.0139583	1279.73	101.973	4.09138e-23	5
60	QHP_4	QHP	4	0.973183	0.964699	0.00074232	0.00944544	0.000802947	0.0416667	0.00694444	0.0791667	0.0139583	1225.71	47.9545	2.19734e-11	7
61	LQH_4	LQH	4	0.974267	0.961309	0.00139263	0.0122408	0.00134852	0.0416667	0.00694444	0.0791667	0.0139583	1216.09	38.3383	2.69169e-09	9
62	LQHP_4	LQHP	4	0.972635	0.961261	0.00100269	0.0108816	0.00106569	0.0416667	0.00694444	0.1	0.0251852	1224.73	46.9783	3.57993e-11	8
63	QHPT_4	QHPT	4	0.976437	0.967285	0.000878436	0.00944544	0.000802947	0.0416667	0.00694444	0.0791667	0.0139583	1209.37	31.6142	7.76496e-08	7
64	LQHPT_4	LQHPT	4	0.976292	0.962814	0.00107043	0.0108816	0.00106569	0.0416667	0.00694444	0.1	0.0251852	1211.55	33.799	2.60451e-08	7

## Sheet: Table S5-2
Table S5-2 ENMeval results for P.prunicola from SDMs
	settings	features	rm	train.AUC	avg.test.AUC	var.test.AUC	avg.diff.AUC	var.diff.AUC	avg.test.orMTP	var.test.orMTP	avg.test.or10pct	var.test.or10pct	AICc	delta.AICc	w.AIC	parameters
1	L_0.5	L	0.5	0.924217	0.91814	0.00582081	0.0272143	0.00479947	0.133929	0.0241284	0.169643	0.0436862	665.799	9.2805	0.00513655	5
2	LQ_0.5	LQ	0.5	0.967329	0.940006	0.00463689	0.028511	0.00301874	0.133929	0.0241284	0.169643	0.0164753	657.33	0.81135	0.354588	8
3	LQP_0.5	LQP	0.5	0.960758	0.943329	0.00284581	0.0248203	0.00229298	0.133929	0.0241284	0.205357	0.0326318	656.518	0	0.531994	7
4	QHP_0.5	QHP	0.5	0.98455	0.968542	0.000663879	0.0165772	0.000582795	0.169643	0.0436862	0.205357	0.0326318	839.111	182.593	1.19e-40	19
5	LQH_0.5	LQH	0.5	0.982237	0.96842	0.000759074	0.0151035	0.000763547	0.169643	0.0436862	0.205357	0.0326318	728.252	71.734	1.41e-16	16
6	LQHP_0.5	LQHP	0.5	0.984633	0.970019	0.000603791	0.0153036	0.000539094	0.169643	0.0436862	0.205357	0.0326318	838.747	182.229	1.43e-40	19
7	QHPT_0.5	QHPT	0.5	0.9867	0.966739	0.000870043	0.0193485	0.000833579	0.169643	0.0436862	0.241071	0.0317815	NA	NA	NA	26
8	LQHPT_0.5	LQHPT	0.5	0.987079	0.967338	0.000875753	0.0189025	0.00082426	0.169643	0.0436862	0.241071	0.0317815	NA	NA	NA	23
9	L_1	L	1	0.92475	0.917239	0.00587674	0.0283662	0.00486486	0.133929	0.0241284	0.169643	0.0436862	666.842	10.3239	0.00304857	5
10	LQ_1	LQ	1	0.954642	0.931319	0.0050914	0.0311743	0.00362438	0.133929	0.0241284	0.205357	0.0326318	662.344	5.82586	0.0288959	7
11	LQP_1	LQP	1	0.950329	0.933189	0.00436718	0.0262296	0.00377351	0.169643	0.0436862	0.205357	0.0326318	664.644	8.12543	0.00915147	7
12	QHP_1	QHP	1	0.978429	0.959355	0.0014156	0.0201935	0.00110273	0.133929	0.0241284	0.169643	0.0164753	949.674	293.156	1.17e-64	20
13	LQH_1	LQH	1	0.977408	0.958165	0.00165478	0.0216909	0.00135814	0.169643	0.0436862	0.205357	0.0326318	701.937	45.419	7.3e-11	14
14	LQHP_1	LQHP	1	0.978821	0.958977	0.00166483	0.0207183	0.00132634	0.133929	0.0241284	0.205357	0.0326318	800.544	144.026	2.83e-32	18
15	QHPT_1	QHPT	1	0.981258	0.96234	0.00166317	0.0176951	0.00129575	0.0982143	0.0147747	0.205357	0.0326318	948.037	291.519	2.65e-64	20
16	LQHPT_1	LQHPT	1	0.98095	0.960389	0.00168038	0.0194934	0.00134299	0.133929	0.0241284	0.205357	0.0326318	1682.36	1025.84	9.29e-224	22
17	L_1.5	L	1.5	0.924971	0.916078	0.00568557	0.0287193	0.00477038	0.133929	0.0241284	0.205357	0.0326318	668.364	11.8461	0.00142415	5
18	LQ_1.5	LQ	1.5	0.947133	0.929899	0.00447525	0.0289355	0.00344039	0.133929	0.0241284	0.205357	0.0326318	663.22	6.70188	0.0186472	6
19	LQP_1.5	LQP	1.5	0.946854	0.923207	0.00646897	0.0303184	0.00536366	0.169643	0.0436862	0.205357	0.0326318	666.445	9.92652	0.0037187	6
20	QHP_1.5	QHP	1.5	0.974788	0.954711	0.00147115	0.0218355	0.00101569	0.0982143	0.0147747	0.169643	0.0164753	682.849	26.3313	1.02e-06	11
21	LQH_1.5	LQH	1.5	0.97455	0.950648	0.00240541	0.0257231	0.00163252	0.133929	0.0241284	0.205357	0.0326318	669.577	13.0584	0.000776813	10
22	LQHP_1.5	LQHP	1.5	0.975483	0.952705	0.00196652	0.0235623	0.00133701	0.133929	0.0241284	0.169643	0.0164753	680.018	23.4995	4.2e-06	11
23	QHPT_1.5	QHPT	1.5	0.978842	0.960487	0.00134186	0.0167292	0.000896932	0.0982143	0.0147747	0.205357	0.0326318	688.142	31.6242	7.22e-08	12
24	LQHPT_1.5	LQHPT	1.5	0.978146	0.954326	0.00192018	0.0220861	0.00130018	0.133929	0.0241284	0.169643	0.0164753	686.986	30.4678	1.29e-07	12
25	L_2	L	2	0.924946	0.914093	0.00558261	0.0291313	0.00467475	0.169643	0.0436862	0.205357	0.0326318	670.272	13.7534	0.000548779	5
26	LQ_2	LQ	2	0.942704	0.929038	0.00409223	0.0267931	0.00329718	0.133929	0.0241284	0.205357	0.0326318	666.846	10.3277	0.00304283	6
27	LQP_2	LQP	2	0.943308	0.91962	0.00624725	0.0312286	0.00510935	0.169643	0.0436862	0.205357	0.0326318	673.36	16.8421	0.000117138	6
28	QHP_2	QHP	2	0.972012	0.954268	0.00124116	0.0206219	0.000802893	0.0982143	0.0147747	0.169643	0.0164753	670.379	13.8612	0.00051998	8
29	LQH_2	LQH	2	0.970958	0.947753	0.00256103	0.0264812	0.00164121	0.133929	0.0241284	0.205357	0.0326318	669.101	12.5831	0.000985177	9
30	LQHP_2	LQHP	2	0.971796	0.950556	0.00176127	0.0235313	0.00118584	0.0982143	0.0147747	0.169643	0.0164753	668.324	11.806	0.00145301	8
31	QHPT_2	QHPT	2	0.977617	0.958507	0.00100603	0.0170582	0.000616706	0.0982143	0.0147747	0.169643	0.0164753	678.36	21.8423	9.61e-06	10
32	LQHPT_2	LQHPT	2	0.974817	0.950648	0.00178126	0.0235313	0.00118584	0.0982143	0.0147747	0.169643	0.0164753	678.505	21.9865	8.95e-06	10
33	L_2.5	L	2.5	0.924767	0.911051	0.00562134	0.0294804	0.00474441	0.169643	0.0436862	0.205357	0.0326318	672.5	15.9818	0.000180095	5
34	LQ_2.5	LQ	2.5	0.939538	0.928593	0.00397808	0.0256378	0.00324086	0.133929	0.0241284	0.205357	0.0326318	666.6	10.0822	0.00344015	5
35	LQP_2.5	LQP	2.5	0.938017	0.918129	0.00634791	0.0310771	0.00492184	0.169643	0.0436862	0.205357	0.0326318	677.526	21.0078	1.46e-05	5
36	QHP_2.5	QHP	2.5	0.969883	0.953888	0.00117691	0.0194216	0.000682911	0.0625	0.015625	0.169643	0.0164753	676.107	19.5891	2.97e-05	8
37	LQH_2.5	LQH	2.5	0.966275	0.945891	0.00254909	0.026647	0.00164674	0.133929	0.0241284	0.205357	0.0326318	674.94	18.4221	5.32e-05	9
38	LQHP_2.5	LQHP	2.5	0.968575	0.950273	0.00152191	0.0225815	0.000958956	0.0982143	0.0147747	0.205357	0.0326318	664.975	8.45645	0.00775556	6
39	QHPT_2.5	QHPT	2.5	0.975671	0.954873	0.00106975	0.0186591	0.000598572	0.0625	0.015625	0.169643	0.0164753	678.501	21.9829	8.96e-06	9
40	LQHPT_2.5	LQHPT	2.5	0.969396	0.950273	0.00152191	0.0225815	0.000958956	0.0982143	0.0147747	0.205357	0.0326318	668.63	12.1118	0.00124701	7
41	L_3	L	3	0.924383	0.906515	0.00579114	0.0301581	0.00504069	0.169643	0.0436862	0.205357	0.0326318	675.012	18.4941	5.13e-05	5
42	LQ_3	LQ	3	0.939438	0.927382	0.00397259	0.0255739	0.0032173	0.133929	0.0241284	0.205357	0.0326318	668.464	11.946	0.00135476	5
43	LQP_3	LQP	3	0.935163	0.917809	0.00621173	0.0310135	0.00479731	0.169643	0.0436862	0.205357	0.0326318	682.836	26.3175	1.03e-06	5
44	QHP_3	QHP	3	0.967917	0.952923	0.00133318	0.0191386	0.000768669	0.0625	0.015625	0.169643	0.0164753	677.112	20.5936	1.79e-05	7
45	LQH_3	LQH	3	0.964304	0.944461	0.00260792	0.0261728	0.00169133	0.133929	0.0241284	0.205357	0.0326318	667.99	11.4719	0.00171717	7
46	LQHP_3	LQHP	3	0.967071	0.94883	0.00155378	0.0228515	0.000919696	0.0625	0.015625	0.169643	0.0164753	665.037	8.51837	0.0075191	5
47	QHPT_3	QHPT	3	0.972833	0.952973	0.00134288	0.0191386	0.000768669	0.0625	0.015625	0.169643	0.0164753	674.991	18.4729	5.18e-05	7
48	LQHPT_3	LQHPT	3	0.967071	0.94883	0.00155378	0.0228515	0.000919696	0.0625	0.015625	0.169643	0.0164753	665.037	8.51837	0.0075191	5
49	L_3.5	L	3.5	0.923362	0.903984	0.00633654	0.0305409	0.0054118	0.169643	0.0436862	0.205357	0.0326318	677.766	21.2474	1.29e-05	5
50	LQ_3.5	LQ	3.5	0.939067	0.925753	0.00402082	0.0256513	0.00324637	0.133929	0.0241284	0.205357	0.0326318	670.506	13.9876	0.000488142	5
51	LQP_3.5	LQP	3.5	0.934029	0.917845	0.00608834	0.0311338	0.00478695	0.169643	0.0436862	0.205357	0.0326318	683.848	27.3302	6.18e-07	4
52	QHP_3.5	QHP	3.5	0.966746	0.950335	0.00161668	0.0202618	0.000958508	0.0625	0.015625	0.169643	0.0164753	681.388	24.8693	2.12e-06	7
53	LQH_3.5	LQH	3.5	0.962467	0.942238	0.00278814	0.0264733	0.00178976	0.133929	0.0241284	0.205357	0.0326318	670.89	14.3715	0.000402877	7
54	LQHP_3.5	LQHP	3.5	0.965779	0.946501	0.00174771	0.023751	0.00101791	0.0625	0.015625	0.169643	0.0164753	668.511	11.9933	0.00132311	5
55	QHPT_3.5	QHPT	3.5	0.968583	0.950335	0.00161668	0.0202618	0.000958508	0.0625	0.015625	0.169643	0.0164753	680.77	24.2518	2.88e-06	7
56	LQHPT_3.5	LQHPT	3.5	0.965779	0.946501	0.00174771	0.023751	0.00101791	0.0625	0.015625	0.169643	0.0164753	668.511	11.9933	0.00132311	5
57	L_4	L	4	0.921875	0.902474	0.00649087	0.0308486	0.00568444	0.169643	0.0436862	0.205357	0.0326318	680.75	24.2313	2.91e-06	5
58	LQ_4	LQ	4	0.938479	0.923493	0.00409285	0.0259116	0.00329359	0.133929	0.0241284	0.205357	0.0326318	672.691	16.1728	0.000163693	5
59	LQP_4	LQP	4	0.934383	0.917889	0.00584345	0.0309902	0.00474351	0.169643	0.0436862	0.205357	0.0326318	687.176	30.6577	1.17e-07	4
60	QHP_4	QHP	4	0.965862	0.947098	0.00194195	0.0217474	0.00119253	0.0625	0.015625	0.0982143	0.0147747	681.817	25.2984	1.71e-06	6
61	LQH_4	LQH	4	0.960321	0.939624	0.0030088	0.0267906	0.00190167	0.133929	0.0241284	0.205357	0.0326318	669.449	12.9309	0.000827951	6
62	LQHP_4	LQHP	4	0.964508	0.943848	0.00197411	0.0247166	0.00116	0.0625	0.015625	0.169643	0.0164753	672.231	15.7132	0.000205984	5
63	QHPT_4	QHPT	4	0.965862	0.947098	0.00194195	0.0217474	0.00119253	0.0625	0.015625	0.0982143	0.0147747	681.817	25.2984	1.71e-06	6
64	LQHPT_4	LQHPT	4	0.964508	0.943848	0.00197411	0.0247166	0.00116	0.0625	0.015625	0.169643	0.0164753	672.231	15.7132	0.000205984	5
